# Supplementary material for: Implementation of an Enhanced Recovery after Surgery Protocol in Advanced and Recurrent Rectal Cancer Patients after beyond Total Mesorectal Excision Surgery: A Feasibility Study
Source: Cancers (Basel). 2023 Sep 12;15(18):4523. doi: 10.3390/cancers15184523 (PMC10526990; doi:10.3390/cancers15184523)
Supplement: Supplementary file 1 [file cancers-15-04523-s001.zip]

Archive with 1 entries (1 files):
- cancers-2567214-supplementary.pdf
